# Supplementary material for: PFA toolbox: a MATLAB tool for Metabolic Flux Analysis
Source: BMC Syst Biol. 2016 Jul 11;10:46. doi: 10.1186/s12918-016-0284-1 (PMC4940746; doi:10.1186/s12918-016-0284-1)
Supplement: Additional file 3: — Stoichiometric matrix and experimental data for Pichia pastoris. A Microsoft Excel spreadsheet file with i) the list of reactions and metabolites, ii) the stoichiometric matrix of P. pastoris and iii) the experimental datasets taken from the literature. This includes measurements of biomass, substrates uptakes (glycerol, glucose, and methanol), Oxygen Uptake Rate (OUR), CO2 production (CPR), and formation of byproducts (ethanol, citrate, and pyruvate). (XLSX 48 kb) [file 12918_2016_284_MOESM3_ESM.xlsx]

## Sheet: Network
																																						atp	O2	glu	co2	etoh	gol	icit	pyr	met	biomass
Reactions_number	1	2	3	4	5	6	7	8	9	10	11	12	13	14	15	16	17	18	19	20	21	22	23	24	25	26	27	28	29	30	31	32	33	34	35	36	37	38	39	40	41	42	43	44	45	46	47
Reaction_Reversibilities	0	1	1	1	1	1	1	1	0	0	0	0	0	0	1	0	0	0	0	0	0	1	1	1	1	1	1	0	1	0	0	0	0	1	0	0	1	0	0	0	0	0	0	1	0	0	0
GLCcyt	-1																																							1							0
G6Pcyt	1	-1																			-1																										-0.036352
F6Pcyt		1	-1																						1	1																					-0.036352
FBPcyt			1	-1																																											0
DHAPcyt				1	-1																						1								1												0
GAPcyt				1	1	-1																		1	-1	1								1													0
PG3cyt						1	-1																																								-0.016542
PEPcyt							1	-1																												1											-0.025248
PYRcyt								1	-1	-1																				-1															-1		0
GOLcyt																											-1																1				-3e-08
NADPHcyt												1									2																										-0.19947
iCO2									-1	1				1		1	1	1			1												1			1					-1						0.017695
RU5Pcyt																					1	-1	-1																								0
R5Pcyt																							1	-1																							-0.010663
XU5Pcyt																						1		-1		-1								-1													0
S7Pcyt																								1	-1																						0
E4Pcyt																									1	-1																					-0.014644
OACcyt									1																				-1							-1											-0.024239
PYRmit														-1																1																	-0.029389
ACCOAmit														1	-1																						1										-0.007979
OACmit															-1					1									1																		-0.000786
ICITmit															1	-1	-1																											-1			0
NADH						1					-1			1		1		1	1	1							1	-2					2														0.062679
AKGmit																1	1	-1													-1																0
NADPHmit																	1																														-0.056052
AKGcyt																															1																-0.026663
SUCmit																		1	-1																												0
MALmit																			1	-1																											0
ACDcyt										1	-1	-1																																			0
ACEcyt												1	-1																																		0
ACCOAcyt													1																								-1										-0.0033301
iO2																												-1				-0.5							1								-2.4e-05
EtOH cyt											1																															-1					0
MeOHcyt																																-1														1	0
HCHOcyt																																1	-1	-1													0
DHAcyt																																		1	-1												0
ATP	-1		-1			1		1	-1				-2					1									-1	3							-1	-1		-1									-1.7083

## Sheet: Compatibility Report
	Compatibility Report for File_1.xls
	Run on 04/06/2014 19:21
	The following features in this workbook are not supported by earlier versions of Excel. These features may be lost or degraded when opening this workbook in an earlier version of Excel or if you save this workbook in an earlier file format.
	Minor loss of fidelity			# of occurrences	Version
	Some cells or styles in this workbook contain formatting that is not supported by the selected file format. These formats will be converted to the closest format available.			9	Excel 97-2003

## Sheet: Metabolites
ACCOAcyt	cytosolic	acetyl-coenzyme-A
ACCOAmit	mitochondrial	acetyl-coenzyme-A
ACDcyt	cytosolic	acetaldehyde
ACEcyt	cytosolic	acetate
AKGmit	mitochondrial	alpha-ketoglutarate
AKGcyt	cytosolic	alpha-ketoglutarate
BIOMASS		biomass
CO2(E)	extracellular	carbon dioxyde
CIT (E )	extracellular	citric acid
DHAcyt	cytosolic	dihydroxyacetone
DHAPcyt	cytosolic	dihydroxyacetone phosphate
E4Pcyt	cytosolic	erytrose-4-phosphate
EtOH cyt	cytosolic	ethanol
EtOH(E)	extracellular	ethanol
F6Pcyt	cytosolic	fructose-6-phosphate
FBPcyt	cytosolic	fructose-1,6-biphosphate
GAPcyt	cytosolic	glyceraldehyde-3-phosphate
GLC(E)	extracellular	glucose
GLCcyt	cytosolic	glucose
GOLcyt	cytosolic	glycerol
GOL(E)	extracellular	glycerol
G6Pcyt	cytosolic	glucose-6-phosphate
HCHOcyt	cytosolic	formaldehyde
ICITmit	mitochondrial	isocitrate
iCO2	intracellular	carbon dioxyde
iO2	intracellular	oxygen
MALmit	mitochondrial	malate
MeOHcyt	cytosolic	methanol
MeOH(E)	extracellular	methanol
NADH	cytosolic	nicotinamide adenine dinucleotide, reduced
NADPHcyt	cytosolic	nicotinamide adenine dinucleotide phosphate
NADPHmit	mitochondrial	nicotinamide adenine dinucleotide phosphate
O2(E)	extracellular	oxygen
OACcyt	cytosolic	oxaloacetate
OACmit	mitochondrial	oxaloacetate
PEPcyt	cytosolic	phosphoenolpyruvate
PG3cyt	cytosolic	3-phosphoglycerate
Pyruvic acid(E)	extracellular	pyruvic acid
PYRcyt	cytosolic	pyruvate
PYRmit	mitochondrial	pyruvate
S7Pcyt	cytosolic	septulose-7-phosphate
SUCmit	mitochondrial	succinate
R5Pcyt	cytosolic	ribose-5-phosphate
RU5Pcyt	cytosolic	ribulose-5-phosphate
XU5Pcyt	cytosolic	xylulose-5-phosphate

## Sheet: Datasets
	Data set growth biomass predictions
	µ	QGlu	QGlyc	QMet	QPyr	QCit	QEtOH	OUR	CPR	Reference
	Cmmol/(g·h)	mmol/g/h	mmol/g/h	mmol/g/h	mmol/g/h	mmol/g/h	mmol/g/h	mmol/g/h	mmol/g/h
	1.88	0	1.09	0	0	0	0	2.16	1.56	[31]
	5.74	1.51	0	0	0	0	0	2.71	3.18	[32]
	4.54	0	2.53	0.18	0	0	0	4.78	3.25	[33]
	1.1137	0	0.616581	0	N.A	N.A	N.A	0.871229	0.645561	[34]
	0.9	0	0	1.89	N.A	N.A	N.A	1.26	0.99	[35]
	Results evaluation degree of consistency
	µ	QGlu	QGlyc	QMet	QPyr	QCit	QEtOH	OUR	CPR	poss*	Reference
	Cmmol/(g·h)	mmol/g/h	mmol/g/h	mmol/g/h	mmol/g/h	mmol/g/h	mmol/g/h	mmol/g/h	mmol/g/h
	6.17	0	2.75	0	0	0	0	3.62	2.35	0.16	[31]
	3.27	0.81	0	1.09	0	0	0	4.02	2.68	1	[32]
	2.37873	0	1.2141	0	N.A	N.A	N.A	1.6536	1.22017	1	[34]
	4.89329	0	2.40181	0	N.A	N.A	N.A	3.11995	2.29132	1	[34]
	1.4	0	0	2.55	N.A	N.A	N.A	2.16	1.15	1	[35]
	0.94	0	0	1.87	N.A	N.A	N.A	1.67	0.93	1	[35]
* Possibility of the most possible flux distribution.
